# Supplementary material for: Determinants of Disease Presentation and Outcome during Cryptococcosis: The CryptoA/D Study
Source: PLoS Med. 2007 Feb 6;4(2):e21. doi: 10.1371/journal.pmed.0040021 (PMC1808080; doi:10.1371/journal.pmed.0040021)
Supplement: Table S1 — (21 KB XLS) [file pmed.0040021.st001.xls]

## Sheet: Feuil1
Table S1: Comparison of patients' characteristics according to their enrolment in the CryptoA/D study vs. notification to the National Reference Center through ongoing surveillance program on cryptococcosis in France (survey) during the years 1997 – 2001
	CryptoA/D study	Survey only	P
	(n = 230)	(n = 177)
Age in years (mean ± SD)	42.5 ± 12.7	41.5 ± 14.4	0.529
Male (%)	78.3	76.6	0.719
Year of diagnosis, n			0.426
1997	50	44
1998	54	39
1999	48	26
2000	51	40
2001	27	28
Continent of birth, n			0.126
Europe	142	107
Africa	66	42
Others	22	28
HIV seropositivity, n/tested	177/230	128/173	0.558
Meningitis, positive/tested	188/218	99/125	0.097
Fungemia, positive/tested	84/219	37/84	0.432
Positive urine culture, positive/tested	60/206	16/57	0.871
Positive skin culture, positive/tested	23/39	16/21	0.389
