# Supplementary material for: Determinants of Disease Presentation and Outcome during Cryptococcosis: The CryptoA/D Study
Source: PLoS Med. 2007 Feb 6;4(2):e21. doi: 10.1371/journal.pmed.0040021 (PMC1808080; doi:10.1371/journal.pmed.0040021)
Supplement: Table S3 — (20 KB XLS) [file pmed.0040021.st003.xls]

## Sheet: Feuil3
Table S3: characteristics of cryptococcosis at baseline among HIV-positive and –negative patients
	HIV-positive patients	HIV-negative patients	P
	(n = 177)	(n = 53)
First symptoms of cryptococcosis, %			< 0.001
Headaches	36.1	27.4
Fever	23.7	19.6
Meningism	10.6	3.9
Abnormal mental status	10.1	5.9
Palsies	2.4	-
Pulmonary symptoms (cough, dyspnea)	9.5	9.8
Cutaneous lesions	2.4	29.4
Others	5.3	3.9
Baseline clinical characteristics
Abnormal mental status, %	27.7	32.1	0.604
Palsies	13	13.2	1
Seizures	8.5	5.7	0.578
Cough	32.2	22.6	0.232
Dyspnea	12.4	15.1	0.644
Skin lesions	9	34	<0.001
Additional mycological results
Pulmonary samples, % (No. tested)	70.5 (61)	53.8 (13)	0.329
Skin samples, % (No. tested)	26.3 (19)	90.0 (20)	<0.001
