# Supplementary material for: Determinants of Disease Presentation and Outcome during Cryptococcosis: The CryptoA/D Study
Source: PLoS Med. 2007 Feb 6;4(2):e21. doi: 10.1371/journal.pmed.0040021 (PMC1808080; doi:10.1371/journal.pmed.0040021)
Supplement: Table S4 — (21 KB XLS) [file pmed.0040021.st004.xls]

## Sheet: Feuil1
Table S4: Characteristics of cryptococcosis according to gender among the 53 HIV-negative patients
Parameter	Male patients	Female patients	p- value
	(n = 38)	(n = 15)
Fungemia, % (No. evaluated)	7.9 (38)	23.1 (13)	0.165
Positive urine culture, % (No. evaluated)	29.0 (38)	14.3 (14)	0.472
Disseminated infection, % (No. evaluated)	39.5 (38)	33.3 (14)	1
Meningoencephalitis, % (No. evaluated)	77.4 (31)	63.6 (11)	0.437
Mean serum antigen titer (log2) ± SD	6.7 ± 0.7	4.5 ± 1.1	0.108
Median time interval between hospitalisation and onset of antifungal therapy [IQR]	9 [3 – 14]	12 [3 – 17]	0.78
CSF characteristics in patients with meningoencephalitis
Median CSF cell count/µl [IQR]	44 [5 – 130]	120 [107 – 175]	0.089
Median CSF protein conc (g/l) [IQR]	0.9 [0.7 – 1.3]	1 [0.7 – 1.1]	0.981
Mean CSF antigen titer (log2) ± SD	7.3 ± 1.0	2.6 ± 1.3	0.022
a IQR : interquartile ; SD = standard deviation
